# Supplementary material for: Regular exercise attenuates alcoholic myopathy in zebrafish by modulating mitochondrial homeostasis
Source: PLoS One. 2023 Nov 30;18(11):e0294700. doi: 10.1371/journal.pone.0294700 (PMC10688687; doi:10.1371/journal.pone.0294700)
Supplement: S1 Table — (XLSX) [file pone.0294700.s001.xlsx]

## Sheet: Sheet1
Prirmer	Former primer	Reverse primer
hspd1	ACTCCAGAGGAAATCGCTCA	CATGCCCTCAATGATCTCAA
hspa9	GTGGCTGTGATGGATGGAAA	ATTCCTACAAGCCGCTCTCC
clpp	CAGAGAGCAACAATAAGCCGA	CAGGTGGAGATGGGATTTAGGA
lonp1	GCTGTTGAGGAGGAAAGTGC	CGCAGTTTATCTCCGAGGTC
p62	GGGCAAATGCTCAAGCTCAG	CTTTGGTCCGCTTTCCCTCA
nrf2	TCGGGTTTGTCCCTAGATG	AGGTTTGGAGTGTCCGCTA
beclin1	AGAGCATTGAGACAAAGCGTGAA	TCTGCCAAGGCGGAAGTTATT
sod2	GATATGTTCGGAGGTGCGCT	ATGTTGCATGGTGCTTGCTG
nox2	AGCAATGACACGAACCCGAC	ACAGGTGATGCGTGAACCAG
nox4	TTCGTCGTCTGCTAGATAAG	GGAACTGTGCTTACAATGAG
ndufa9a	AGAGAATGGGAGACCAGCAAC	ATGTCTGCGTTAAGGTGCGA
sdha	TCAGTTCCACCCCACAGGTAT	TCTTTGGCATTGGGTGCGTA
uqcrc2b	TCCTGCTTCTCGGATTGGTG	GATGCTCCCTTGGTTGTCAGA
cox5aa	ATCGATGCTTGGGAGTTGAGG	TGTGGGCCAGCTTTATCCTTG
atp5f1b	AGGCTGGATCAGAGGTGTCT	TGAGCAAAGGTGGTAGCAGG
trim63b	CTTCAGAGGAATCTTCTTGTTG	GAGTAACGCAGTAGATGTTGA
fbxo32	CACAGACAGACAGATCCGCAA	GCAGTGCAAGGATGGTCTGT
drp1	AAACAGCTGAACTGTGTGGTG	GTAAGTCCGCCAAGAGGATCG
opa1	GCTTGAGCGCTTGGAAAAGGAA	TGGCAGGTGATCTTGAGTGTTGT
fis1	GGACCCGTTTCCAGAGACAC	TGCTTGTGTGAACCAGTTCTTC
mfn1a	ACAGGTCGACAAGAGCGAGA	CAGATCAGTGGCTTTGTGTCTGA
mffa	AGAAACGACTCTGCGTTTGC	TGGCTCGCTCTTTGTTCTCC
mffb	AGGATTGTGATTGCAGGAGATGA	GGTAAGAACCCGTGGTGGAG
pgc1α	GCGAGGGAACGAGTGGATTT	CTCTCCACACCGAATCCTGA
gapdh	ATCATCTCTGCCCCAAGTGC	ACGGTCTTCTGTGTTGCTGT
