# Supplementary material for: Regular exercise attenuates alcoholic myopathy in zebrafish by modulating mitochondrial homeostasis
Source: PLoS One. 2023 Nov 30;18(11):e0294700. doi: 10.1371/journal.pone.0294700 (PMC10688687; doi:10.1371/journal.pone.0294700)
Supplement: S2 Table — (XLSX) [file pone.0294700.s002.xlsx]

## Sheet: Sheet1
Antibodies	Manufacturer	Diluted multiples	Cat No
GAPDH	Servicebio，Wuhan，China	1：2000	GB15004-100
MURF1	Abcom，Cambridge，UK	1：2000	ab172479
FBXO32	Abcom，Cambridge，UK	1：2000	ab168372
OPA1	Proteintech，Wuhan，China	1：2000	27733-1-AP
DRP1	Proteintech，Wuhan，China	1：2000	12957-1-AP
MFF	Proteintech，Wuhan，China	1：2000	17090-1-AP
FIS1	Proteintech，Wuhan，China	1：2000	10956-1-AP
MFN2	Proteintech，Wuhan，China	1：2000	12186-1-AP
P62	Proteintech，Wuhan，China	1：2000	18420-1-AP
BECLIN1	Proteintech，Wuhan，China	1：2000	11306-1-AP
NOX2	Wanlei，shenyang，China	1：500	WL05208
NOX4	Proteintech，Wuhan，China	1：2000	14347-1-AP
NDUFB8	Proteintech，Wuhan，China	1：2000	14794-1-AP
SDHB	Proteintech，Wuhan，China	1：2000	10620-1-AP
UQCRC2	Proteintech，Wuhan，China	1：2000	14742-1-AP
ATP5A1	Proteintech，Wuhan，China	1：2000	14676-1-AP
